# Supplementary material for: Modulation of the Activity and Regioselectivity of a Glycosidase: Development of a Convenient Tool for the Synthesis of Specific Disaccharides
Source: Molecules. 2021 Sep 7;26(18):5445. doi: 10.3390/molecules26185445 (PMC8468180; doi:10.3390/molecules26185445)
Supplement: Supplementary file 1 [file molecules-26-05445-s001.zip]

Archive with 1 entries (1 files):
- molecules-1299281-supplementary.pdf
